# Supplementary material for: Integrated Physiological and Metabolomic Analyses of the Effect of Potassium Fertilizer on Citrus Fruit Splitting
Source: Plants (Basel). 2022 Feb 12;11(4):499. doi: 10.3390/plants11040499 (PMC8877888; doi:10.3390/plants11040499)
Supplement: Supplementary file 1 [file plants-11-00499-s001.zip]

Archive with 1 entries (1 files):
- plants-1578783-supplementary.pdf
